# Supplementary material for: Metabolic Profiling of Resistant and Susceptible Tobaccos Response Incited by Ralstonia pseudosolanacearum Causing Bacterial Wilt
Source: Front Plant Sci. 2022 Jan 7;12:780429. doi: 10.3389/fpls.2021.780429 (PMC8780990; doi:10.3389/fpls.2021.780429)
Supplement: Supplementary Table S1 — Relative quantification of metabolites in tobacco cultivars xylem sap. [file Table_1.xls]

## Sheet: supplement table 1
Relative quantification of metabolites in healthy and R. pseudosolanacearum CQPS-1-infected tobacco (cv. Yunyan87 and K326) xylem sap.
	CQPS-1-infected Xylem Sap from susceptible cultivar Yunyan87 (normalized peak area )							Healthy Xylem Sap from susceptible cultivar Yunyan87 (normalized peak area)							CQPS-1-infected Xylem Sap from moderate resistance cultivar K326 (normalized peak area )							Healthy Xylem Sap from moderate resistance cultivar K326 (normalized peak area)							susceptible cultivar Yunyan87			moderate resistance cultivar K326
namea	SI_1	SI_2	SI_3	SI_4	SI_5	SI_6	Average	SNI_1	SNI_2	SNI_3	SNI_4	SNI_5	SNI_6	Average	RI_1	RI_2	RI_3	RI_4	RI_5	RI_6	Average	RNI_1	RNI_2	RNI_3	RNI_4	RNI_5	RNI_6	Average	Fold Change (Infected/Healthy)	p-value	FDR	Fold Change (Infected/Healthy)	p-value	FDR
1-cyclohexene-1-carboxylic acid	5532967	5788532	5611602	5074344	4907568	5921250	5.47271e+06	1621282	1557339	2733198	2056204	2306236	3438982	2.28554e+06	3897358	5621895	4133347	4119315	4130044	4081645	4.3306e+06	4443397	4065187	3715034	2963515	3695365	3153677	3.6727e+06	2.39449	2.473e-06	9.1394e-06	1.17913	0.00256	0.000321
2-cyanomethyl-1,3-benzothiazole	2039904	2183608	2353376	2069461	2350436	2067802	2.17743e+06	635779	522996	668858	668789	558194	838347	648827	2677732	2379973	2578275	2608224	2301512	2147420	2448856	2159549	1501096	1572336	1464386	1531055	1592538	1.63683e+06	3.35595	1.5724e-09	8.0327e-08	1.4961	0.00013313	0.0052588
2(3H)-furanone	3062183	3734290	3113386	3260053	3126460	3264185	3.26009e+06	978346	1189964	1060073	1183013	1281022	1250106	1.15709e+06	2516233	4322362	3322337	3041834	2677272	2479272	3059885	2662322	1798742	2336238	2508306	2136905	1953981	2232749	2.8175	3.6856e-09	8.4858e-08	1.37046	0.0052	0.0065
(2E)-2-(Methoxyimino)propanoic acid	5798214	6857641	7109070	7072317	5613205	7307613	6.62634e+06	2529667	2690545	2636146	3053547	2692439	3213840	2.8027e+06	4357619	4151295	3790822	3868565	3711062	4026799	3.98436e+06	3667316	2980881	3142837	2755614	3632918	2805847	3.16424e+06	2.36427	2.8098e-07	1.4927e-06	1.25919	0.0015882	0.01394
3-hydroxybutyric acid	1143179123	1139898838	1161465102	1268504064	1145606902	1177704591	1.17273e+09	361213771	391040173	613402595	537379561	563275057	797670395	5.43997e+08	1041330722	1327393869	898977681	1130787463	1053559292	995170460	1.07454e+09	913128222	785222394	835574979	710940317	805704409	809620073	8.10032e+08	2.15576	3.2112e-06	1.1373e-05	1.32654	0.0022963	0.016492
alpha-D-Glucopyranoside/alpha-D-glucose	26377282	34808749	28514024	26050449	29301520	30314312	2.92277e+07	8205217	8358130	13780128	11068600	10148411	17304287	1.14775e+07	17313602	18830430	15022172	20519140	17689964	17173804	1.77582e+07	14870120	12125665	15628829	11445423	12569743	12160832	1.31334e+07	2.54653	3.5359e-06	1.2022e-05	1.35214	0.1252	0.0254
arabinitol	18376043	12878000	16472369	19099025	14127178	16882720	1.63059e+07	114256	3096298	1517075	3220606	7836696	114256	2.64986e+06	8700586	13294123	9989977	8903992	10303204	11322471	1.04191e+07	15456081	9229089	10831947	7929702	8864189	9228088	10256516	6.15348	4.5415e-06	1.3774e-05	1.01585	0.0025	0.0031
arabinose	2662039	4161029	3792457	2600953	3336683	3515404	3.34476e+06	1046242	1034014	1748301	2164445	1689667	1662590	1.55754e+06	2786360	4560151	2818488	3947017	3876913	3428550	3.56958e+06	4279376	2326213	3504203	1935684	2209770	1815190	2678406	2.14746	0.0001816	0.00035898	1.33273	0.0052	0.0062
beta-alanine	1785550	1433821	1583878	1487557	1554136	1734030	1.5965e+06	228511	285577	461886	478320	396904	559207	401734	1148453	1587093	1121332	1738317	1171676	1122187	1314843	1314408	457052	457052	457052	457052	457052	599944	3.97401	2.1927e-08	1.8638e-07	2.19161	0.0027844	0.018331
butane	2055369	1760655	2013854	1776775	1746412	2919076	2.04536e+06	780248	867721	880871	1101033	965197	1201947	966170	1586805	2392408	1754054	1584492	1926448	1793435	1839607	1571098	1101866	1267101	1281747	1169564	1502611	1.31566e+06	2.11698	0.00024248	0.00046843	1.39823	0.0528	0.0654
cadaverine	14931484	18372932	19228209	16223232	18275888	19528530	1.776e+07	6456941	6894838	9349211	7733121	8841081	11462886	8.45635e+06	13177741	13829657	11971280	13931714	11829150	11716959	1.27428e+07	12632694	10421395	11380989	9886842	10829018	10650194	1.09669e+07	2.1002	4.8615e-06	1.3774e-05	1.16193	0.0025	0.0025
fructose	1977855579	1852289775	1899745909	1828976225	1895404759	1964868575	1903190137	506735031	509646331	604681298	62174471	640778033	767884489	5.15317e+08	1376524467	1679360961	1480743318	1465604618	1470614434	1565832465	1.50645e+09	1790831153	1527971805	1604346332	1253475858	1343173590	1327544495	1.47456e+09	3.69324	1.0106e-08	1.4317e-07	1.02163	0.0085	0.0086
galactose	20534816	19438296	19617045	18674208	18114979	20179108	1.94264e+07	4993628	5838211	7281180	7716734	7583512	9529870	7.15719e+06	19390140	28465388	22341062	16465950	21688790	19455305	2.13011e+07	15488365	11961195	13200590	14711943	13660449	12673995	1.36161e+07	2.71425	1.4316e-08	1.5211e-07	1.56441	0.0013343	0.013693
galactonic acid	29835971	25067507	25219575	26191129	26733152	24885983	2.63222e+07	8001539	8424491	12985267	10212100	11697799	9157745	1.00798e+07	20059238	23075649	22223924	27801328	27838654	22642281	23940179	26385822	21046885	26099171	15366716	21575012	17584872	2.13431e+07	2.61138	3.788e-05	7.9509e-05	1.12168	0.0254	0.2548
glucitol	3316549	2721564	2971351	2807205	3549840	2447874	2.96906e+06	721085	714874	919589	959026	1089446	1766330	1.02839e+06	4027661	3220614	3301065	2399526	3184888	2736717	3.14508e+06	3026344	2083210	2184466	2678668	2112477	1597153	2.28039e+06	2.88709	7.1149e-06	1.8326e-05	1.37919	0.2152	0.3215
glucopyranose	5558120	6410786	5594646	5686556	4717014	4725955	5.44885e+06	1730290	1678972	2357083	2139327	2466495	3245100	2.26954e+06	2467950	3575773	3609119	457052	3189178	2665141	2.6607e+06	4613759	2752293	4618984	4106079	2931845	2920031	3.65717e+06	2.40085	4.06e-06	1.2782e-05	0.727531	0.2258	0.2565
glucuronic acid	5878513	6335188	5770380	5967545	7985031	9209498	6.85769e+06	1463220	1471065	2379968	1869855	2363336	3648014	2199243	3574632	5521249	2591040	4825351	4028733	3211173	3.9587e+06	3750888	3230898	4806173	2579233	2918913	3092247	3396392	3.11821	4.7788e-06	1.3774e-05	1.16556	0.0025	0.0031
glutamine	4516482	7099365	8294988	7315986	6652793	114256	5.66564e+06	1502707	1970159	3393627	2752476	3075156	3314459	2.6681e+06	7201912	1931599	2504087	7342695	8601197	6587778	5694878	6990003	6850886	8837240	6746970	7234852	6542928	7.20048e+06	2.12348	0.0001411	0.00042125	0.790903	0.0012	0.0015
gulonic acid	3172352	4430731	3671705	4979005	4354432	2692846	3.88351e+06	825911	773631	771189	1049736	1401227	1000062	970293	2760916	2805669	1628201	2895631	3218546	2598455	2.65124e+06	2992080	2422094	3840657	2059678	1919228	2001821	2.53926e+06	4.00241	1.182e-05	2.7908e-05	1.0441	0.0052	0.0061
glutaric acid	15261265	15214530	17953279	18486427	14805530	17105763	1.64711e+07	5442065	7003288	8021406	9082441	8596699	10329790	8.07928e+06	18960090	22334471	17222360	19760260	18277437	16890018	1.89074e+07	19208767	15487557	17322232	14946004	16432030	16696377	1.66822e+07	2.03869	4.7788e-06	1.3774e-05	1.13339	0.2516	0.2354
inositol	141237135	143746984	150600964	144168698	134445272	156886578	1.45181e+08	42571546	45498279	69408508	55840069	65718071	82161125	6.01996e+07	107452752	147299910	110802971	126383067	146227809	118008395	1.26029e+08	149127451	105159283	113057034	111640092	122304103	97426588	1.16452e+08	2.41166	2.4057e-07	1.3632e-06	1.08224	0.0025	0.0031
isoleucine	10041820	12527666	12937452	12780193	12152727	14717411	1.25262e+07	3933175	3890708	5763160	4553141	5145998	6218672	4.91748e+06	9536628	12553563	8602290	11946542	8185498	11144617	1.03282e+07	8835078	5356224	7755169	7345898	6184827	7069298	7.09108e+06	2.54728	1.0785e-06	5.093e-06	1.4565	0.004587	0.025884
leucine	147192543	162523946	184103900	153217885	166296006	204915788	1.69708e+08	49100981	50884978	82831102	63429307	75016603	96509154	6.96287e+07	170539253	198067115	162254641	197089686	152925838	162866114	1.73957e+08	164531928	129193404	157099727	116212689	136930893	143541080	1.41252e+08	2.43733	5.9693e-06	1.5894e-05	1.23154	0.2564	0.2654
mannonic acid	15952448	10550210	15628776	12230280	14348785	12881212	1.35986e+07	114256	4864138	749506	5548897	6677349	114256	3.0114e+06	13185600	18179805	14084134	13860179	13248422	14972132	1.45884e+07	13812919	8533747	10659380	7262560	8885664	8258382	9.56878e+06	4.51571	3.3825e-05	7.372e-05	1.52458	0.0022081	0.016492
mannose	1008953502	897371176	945743411	870497874	860933818	1018025390	9.33588e+08	310806520	315646385	425225423	384571449	435067753	466982024	3.89717e+08	583074546	818553428	607218983	668342946	661219992	673761269	668695194	868834086	645161622	628933347	521088933	552006551	546224601	6.27042e+08	2.39555	6.2732e-08	4.4435e-07	1.06643	0.2864	0.2951
methyl alpha-D-glucopyranoside	26609654	150779892	164038484	130127033	96441344	114256	9.46851e+07	6862323	8222577	13448774	11330307	10419146	9007766	9.88182e+06	23543444	457052	457052	11763109	45160500	25961613	1.78905e+07	13099019	15413902	22744560	15455653	13651973	10100689	1.50776e+07	9.58175	0.011746	0.019969	1.18656	0.00108	0.013693
pentenoic acid	9410098	9358770	10447734	11979561	9154974	12470312	1.04702e+07	4075610	4034745	3843885	4303005	4650626	4806999	4.28581e+06	7403296	8982534	6315968	9371469	8573189	6889237	7.92262e+06	7436049	7113619	6153917	5730222	5739878	5587665	6.29356e+06	2.443	1.3515e-06	6.0461e-06	1.25885	0.2154	0.2265
phenylalanine	7805710	7746326	6749339	6392515	6653047	6886800	7.03896e+06	1850885	1782401	2210137	2249307	2077708	2440852	2.10188e+06	3873353	5375137	4055997	5679297	4081503	4133314	4.5331e+06	3932156	2272537	2555526	2176572	2546254	2447156	2.65503e+06	3.34888	3.9933e-09	8.4858e-08	1.70736	0.0010652	0.013693
proline	16536735	19780618	20137382	17490342	21088152	22081033	1.9519e+07	3541382	4024548	6059075	3566119	6523470	6244651	4.99321e+06	19908664	20877389	18932520	19359451	18101068	22586351	1.99609e+07	17432847	8532193	17833533	16975939	14811907	14602294	1.50315e+07	3.90912	7.0959e-08	4.6396e-07	1.32794	0.2586	0.2651
putrescine	61132839	43975290	51410523	51284388	45308008	46553197	4.9944e+07	3992137	3781232	3695720	3900516	4470692	3259237	3.84992e+06	4897751	5722807	4105521	4808056	4265778	3971953	4.62864e+06	5479831	4143598	5477427	4865345	4213969	4440415	4.7701e+06	12.9727	6.269e-09	1.0657e-07	0.970346	0.2065	0.2151
ribitol	26717859	21279234	27592283	26299694	22105036	24360425	2.47258e+07	9694711	9883464	14646288	10925737	13828111	13836399	12135785	15743791	22688994	18227080	18461501	18527658	19842179	1.89152e+07	28246042	18863005	20965071	16912345	17973022	17439264	2.00665e+07	2.03743	3.9485e-06	1.2782e-05	0.942628	0.52152	0.5215
ribose	1661769632	1508648456	1553271979	1530816066	1636244667	1613983609	1.58412e+09	681650723	691095852	780369894	755139198	893654564	917142181	7.86509e+08	1084154568	1346798741	1125834510	1159018073	1106915978	1238234994	1176826144	1487955520	1215251744	1269600170	969782891	1045553743	1009661137	1.1663e+09	2.01412	1.2729e-08	1.5211e-07	1.00902	0.4125	0.4321
serine	39862097	47364416	43968634	43973620	46148872	47603069	44820118	12155345	13299132	19273421	15328852	17124647	26182385	17227297	49891216	68863462	48471867	68928616	53004868	48315989	56246003	38077392	31765844	31892034	27728626	31448121	30463400	3.18959e+07	2.60169	4.1746e-07	2.0873e-06	1.76342	0.00020494	0.0053967
succinic acid	6728797	7619616	8400587	8703429	8660202	7434678	7.92455e+06	2292147	2808608	4662700	3690801	3968869	4406292	3.63824e+06	6174212	7634351	5186824	7676446	5623303	5372768	6277984	6524503	5162491	6508086	4573438	5535787	5152465	5.57613e+06	2.17813	5.9838e-06	1.5894e-05	1.12587	0.3125	0.4125
threonine	15051646	17388769	15902121	15570450	15221715	15482218	1.57695e+07	3771207	4665642	6827795	5308581	5956145	8741208	5.87843e+06	10382760	15743190	11073079	13996844	12264459	10481568	12323650	9044036	6630917	7765390	8940280	6588266	7250852	7.70329e+06	2.6826	2.0551e-07	1.2478e-06	1.59979	0.00085804	0.013693
urea	2817761	2553996	3115669	2800834	3096576	3235332	2.93669e+06	600987	1327791	1731673	840174	2058365	2191083	1.45835e+06	1886529	3765766	1978242	2445303	2392111	2240878	2.45147e+06	2375521	1913802	2519007	1776006	1880911	1996950	2.07703e+06	2.01372	0.00040564	0.00076621	1.18028	0.0026	0.0021
valine	5833260	5935375	6376576	5606393	6032493	7560940	6.22417e+06	1766524	1778815	2446668	2123600	2417815	3630649	2.36068e+06	5709966	6582635	5200780	6053938	4929855	5233817	5.6185e+06	3351932	2841526	2991162	2420624	3307987	2746753	2.94333e+06	2.6366	2.2589e-06	8.7903e-06	1.90889	3.4683e-06	0.000274
xylitol	15655374	14318105	13275252	12476380	13703273	14497737	1.39877e+07	1556538	3725961	3831771	4269891	4827956	3421713	3.60564e+06	6333823	8910499	7218327	1810193	8722603	7064532	6.67666e+06	8463950	2363948	6787524	4255652	5479951	4647730	5.33313e+06	3.87939	1.6234e-08	1.5333e-07	1.25192	0.0021	0.0031
xylose	42088059	38583107	37520054	36973826	38646234	40897410	39118115	13339641	13088082	15950133	16673206	17422621	12175454	1.47749e+07	24655950	33487265	28951462	26438101	33067327	26174380	2.87957e+07	37575357	23391487	27982649	20025221	27048207	22143061	26360997	2.64761	1.89e-09	8.0327e-08	1.09236	0.00025	0.00042
1,2,4-trimethylcyclohexane	114256	3058460	114256	2605228	114256	114256	1.02012e+06	4267571	2174450	4342508	924553	3343525	114256	2.52781e+06	/	/	/	/	/	/	/	/	/	/	/	/	/	/	0.403558	0.022703	0.035087	/	/	/
4-Ethoxybenzoic acid	114256	16571802	14522017	16415898	114256	114256	7.97541e+06	17243198	17811438	17628360	18496134	20924652	14870566	17829058	136515130	195105137	132499162	136584500	118734142	121566753	1.40167e+08	126584247	102835791	99554909	88590364	99145098	104492441	1.03534e+08	0.447327	0.021413	0.033705	1.35383	0.0021	0.0031
benzoic acid	717728	701663	114256	114256	1181711	114256	490645	773045	1464028	1075339	1164940	2228386	950547	1.27605e+06	/	/	/	/	/	/	/	/	/	/	/	/	/	/	0.384504	0.018644	0.029901	/	/	/
decane	1023311	932836	114256	114256	114256	114256	402195	850004	817843	946543	845238	114256	1311005	814148	/	/	/	/	/	/	/	/	/	/	/	/	/	/	0.494007	0.00045217	0.00083553	/	/	/
glycine	3778180	114256	114256	114256	114256	114256	724910	4296097	3411897	114256	4506942	3785242	114256	2.70478e+06	457052	457052	457052	457052	457052	457052	457052	457052	6511291	457052	457052	457052	457052	1.46609e+06	0.26801	0.017488	0.028587	0.311748	0.2564	0.3125
shikimic acid	228898181	250404626	400047129	273816103	191166474	225433865	2.61628e+08	243645690	254693059	822806292	414704696	376509763	1082070584	532405014	218260866	422044117	231389306	372312654	298863383	240385700	2.97209e+08	231271779	341409173	292188625	251678323	371310551	274109940	2.93661e+08	0.491407	0.00536	0.00658	1.01208	0.0025	0.0024
sorbopyranose	34580352	49523443	66049845	51288006	27881702	32878886	4.37004e+07	96016295	95269450	271746291	165914833	105024591	465622541	1.99932e+08	46034277	111794953	49547082	87123359	73240783	53717825	7.0243e+07	33882122	93146071	78795357	57239274	100503005	75915943	73246962	0.218576	0.026702	0.04053	0.958989	0.2145	0.2251
tetradecane	629648	829390	114256	114256	114256	114256	319343	676419	597971	653853	619694	917240	977426	740434	18397371	24310194	15882696	17850681	16825865	18560419	18637871	41136719	29818377	31543256	23031694	26713646	32727460	3.08285e+07	0.431292	0.017486	0.028587	0.604566	0.0013867	0.013693
undecane	114256	639046	114256	114256	114256	114256	201721	786091	681540	601346	762335	891163	571321	715633	6164520	8294546	7019311	6532478	5842074	6072030	6.65416e+06	7361076	7240671	8051487	6114854	6903782	7708362	7.23004e+06	0.281877	0.0005846	0.000684	0.920349	0.1254	0.1346
1,2-benzenedicarboxylic acid	114256	114256	114256	114256	114256	114256	114256	2360662	1774232	1544367	1675797	1503631	1165317	1.67067e+06	/	/	/	/	/	/	/	/	/	/	/	/	/	/	0.0683891	0.5625	0.6152	/	/	/
1-cyclopentylethanone	3218889	3473151	3196873	3352881	2826263	2787908	3.14266e+06	3397676	3002856	3013677	3409946	3830060	3452177	3.35107e+06	2968929	2878269	2256260	2923163	3244415	3131004	2900340	3303106	2962211	2996062	2698515	3386687	2936870	3.04724e+06	0.937809	0.03256	0.05642	0.951792	0.2152	0.2241
1-octadecene	6905147	7005754	7566170	6146963	5595574	6190761	6.56839e+06	5998980	5397337	5817957	5946591	6947331	5634171	5.95706e+06	6059158	7920806	7205303	5176766	4973856	5332086	6.11133e+06	8008288	5672203	6508845	6370344	8229259	6903599	6.94876e+06	1.10262	0.3658	0.3265	0.879485	0.1854	0.1725
2,4-dimethyl-1-heptene	4702742	3773872	3605649	4390446	5215876	4927989	4.4361e+06	4992820	4640982	4448202	5236709	4610501	4074411	4.66727e+06	4157737	3659712	3966329	3055821	4255926	3805144	3.81678e+06	6116661	4654455	3884682	4436210	3766641	3140358	4.33317e+06	0.950469	0.4215	0.2158	0.880829	0.1645	0.1754
2.6-dimethylnonane	1600642	1553676	1575475	1772086	1558819	1509363	1.59501e+06	1710463	1600209	1570970	1888396	1949554	1686988	1734430	1690596	1865640	1344503	1299236	1436904	1477489	1.51906e+06	1466102	2070167	1778567	1519429	1802746	1547049	1.69734e+06	0.919616	0.0036	0.0051	0.894964	0.0028	0.0031
3-(methoxymethylene)benzofuran-2(3H)-one	1473408	1096762	1844414	114256	1277799	114256	986816	1207593	1018946	1674867	1096157	1343857	1162732	1250692	/	/	/	/	/	/	/	/	/	/	/	/	/	/	0.789016	0.0068	0.0051	/	/	/
3,4-methylenedioxymandelic acid	4443264	4994919	4234746	4550873	6037009	5006756	4.87793e+06	3711806	4289377	4670131	4914412	5509090	5274317	4.72819e+06	4645362	6100706	4032803	4644897	3889667	3401116	4.45243e+06	7403127	5628409	4925257	4826622	4900720	5304365	5.49808e+06	1.03167	0.0215	0.0512	0.809814	0.0054	0.0026
4-methyl-3-heptene	2528504	2490750	2485465	2571654	2438736	2324303	2.47324e+06	2818485	2510345	2192013	2810733	3125386	2604154	2.67685e+06	2349172	2228310	1806177	2251923	2266132	2438391	2.22335e+06	2551140	2143382	2178532	2224980	2548830	2089939	2.28947e+06	0.923934	0.2152	0.3152	0.971122	0.1254	0.1145
4,6-dimethyldodecane	1851367	1482147	1968670	1698436	2041267	1969226	1.83519e+06	1388263	1320691	1367671	1837849	1721896	1362796	1499861	1535089	1704740	1706003	1467885	1430720	1363224	1.53461e+06	1764565	1369744	1388095	457052	1363442	1409754	1.29211e+06	1.22357	0.00235	0.0031	1.18768	0.0058	0.0062
acetic acid	1780897	1634977	1817629	1497691	2134066	1496979	1.72704e+06	1501624	1517649	1550961	1556935	1873811	1742969	1.62399e+06	1573188	1350835	1274519	1467409	1579954	1373266	1.43653e+06	1872264	1456058	2056318	1416200	1447277	1821930	1.67834e+06	1.06345	0.3265	0.4125	0.855922	0.0028	0.0031
amine	44248453	43672918	43846265	53298520	53204961	44286396	4.70929e+07	47190072	44029047	45926868	44126071	50005803	46528262	4.6301e+07	42420220	45169765	42739129	47671162	51597810	40352836	4.49918e+07	44405894	42552666	52504191	51564377	44869908	50438183	4.77225e+07	1.0171	0.2564	0.2654	0.942779	0.0002	0.0001
alanine	215445047	192806323	229506189	235153132	192770407	196006030	210281188	76206855	74914287	132309635	90794718	125724860	145132965	1.07514e+08	205533460	173031124	160890807	217119741	174752811	170969008	1.83716e+08	179574635	139670211	153114978	138632130	162253354	151929896	1.54196e+08	1.95585	0.3265	0.3154	1.19145	0.0001	0.0001
aspartic acid	54804470	63290264	58642221	56833316	54375523	62143196	58348165	18795535	21246568	35222649	30496379	31686303	39222983	2.94451e+07	53089710	62503105	38392570	52811160	44981745	43910608	49281483	47357175	38866484	37036431	33135039	40919049	36919783	3.9039e+07	1.98159	0.0021	0.0032	1.26237	0.2564	0.2654
benzene	1190176	1451954	114256	114256	114256	2015623	833420	1119126	805701	1284761	1197829	1346644	1250537	1167433	/	/	/	/	/	/	/	/	/	/	/	/	/	/	0.713891	0.0019	0.002	/	/	/
butanedioic acid	42896063	51700034	55667102	47369861	49093079	57755914	5.0747e+07	23772360	22898614	31039824	25042707	31493020	34555636	2.81337e+07	37259612	46870206	34819729	47492890	33941664	39799156	4.00305e+07	43794979	37482583	38828215	31946026	34050715	37819765	3.73204e+07	1.80378	0.0021	0.0032	1.07262	0.0024	0.0031
butanoic acid	4717024	5480545	5498322	4649914	5570953	4759315	5.11268e+06	3588400	3062425	4611443	3397813	4482584	4689964	3.9721e+06	3737360	3499593	2749327	4199735	3089248	3180770	3.40934e+06	4633488	4168985	3939545	4232438	4036026	3771383	4.13031e+06	1.28715	0.2158	0.3125	0.825444	0.0028	0.0021
cyclohexane	2642731	3939041	2513481	2233628	114256	2490293	2.32224e+06	2935209	2523258	2261407	2679749	3013446	2236716	2.6083e+06	2153933	2730014	2753551	457052	457052	457052	1.50144e+06	3087341	2037473	2421721	2571350	2239410	2181452	2.42312e+06	0.890327	0.1852	0.2154	0.619631	0.003	0.0031
cycloeicosane	4230604	3146280	3804728	3182127	3745906	3954375	3.67734e+06	4376118	3468826	5600577	4918037	4748979	3317064	4.40493e+06	2856354	3582165	2581339	3735314	3810523	3329326	3.31584e+06	6325587	5642271	6018736	3946715	3791808	3477301	4.86707e+06	0.834822	0.5264	0.5654	0.68128	0.2564	0.2586
dodecane	12614829	13399575	12022917	11060433	12990444	12957796	1.25077e+07	11732557	11755420	12273104	12147981	14965131	11415207	1.23816e+07	67528708	63962423	57184061	69231806	57259530	60790926	6.26596e+07	63275017	64865947	63962707	58866261	64935169	62216982	6.30203e+07	1.01018	0.0026	0.0032	0.994275	0.2454	0.2684
dodecamethylpentasiloxane	11224515	10677025	11522427	11757551	10472060	10184726	1.09731e+07	9859604	8458698	11442633	10234235	11987517	12853804	1.08061e+07	7209799	9392381	5743631	9673883	7397787	7001243	7736454	9864460	9254226	8674843	6528546	9525845	8597473	8.7409e+06	1.01545	0.2564	0.3254	0.885087	0.5216	0.5326
ethanedioic acid	9581761	9246866	11759657	9630297	10567650	10289833	10179344	11334009	9260973	10698395	10398662	12585395	10687732	1.08275e+07	12381085	12040559	12223383	13970160	10844191	10206751	1.19444e+07	11253688	11570107	11800289	9591135	10737509	13792586	1.14576e+07	0.940136	0.2256	0.3158	1.04249	0.2644	0.3125
fumaric acid	10050425	13591468	14154220	11945950	13633161	15219711	1.30992e+07	5525190	5418164	7577438	6988240	7673673	8283134	6.91097e+06	9091316	10726356	8920274	10389956	9782544	9592461	9.75048e+06	13516848	10946753	10229677	8410942	9661225	9757901	1.04206e+07	1.89541	0.001	0.0011	0.935697	0.0001	0.0002
galactitol	1574869	1140551	1682157	952673	1056578	1542790	1.32494e+06	776360	417229	1137460	777053	903157	1478066	914888	1622065	1896136	1185917	1010200	1294297	934013	1.32377e+06	1947984	1062187	1751938	1055543	1303376	914103	1.33919e+06	1.4482	0.0032	0.0035	0.988488	0.0021	0.0031
malonic acid	3884538	4779466	5280477	5075534	4170084	4432852	4.60383e+06	3271400	3174619	4060622	3901325	4394451	3851817	3.77571e+06	4928456	4833281	3901276	4658261	4095009	4001353	4.40294e+06	4466936	3558053	4772378	4088003	4563803	3557517	4.16778e+06	1.21933	0.0015	0.0021	1.05642	0.0054	0.0045
maltose	141151647	153833907	241974113	161672367	106738139	162416876	1.61298e+08	140908690	147394180	419509059	229088168	216231940	720940315	312345392	125155065	237891535	136691266	205075588	167940957	148366935	170186891	135507096	217948694	168999419	144043031	214794980	169387371	1.75113e+08	0.516409	0.1256	0.2154	0.971867	0.0021	0.0031
N-ethylacetamide	27362007	36619973	39959020	30398295	114256	35593066	2.83411e+07	26150187	19471388	28888661	114256	28790649	29526033	2.21569e+07	457052	29768308	457052	27481916	457052	457052	9846405	35585632	25819883	24072303	457052	27498384	457052	1.89817e+07	1.27911	0.2258	0.2645	0.518731	0.2451	0.2345
nonadecanoic acid	38270737	53196737	52036925	45406763	44801191	55123756	4.81394e+07	12964311	32484373	10762056	39840258	20212140	44494904	26793007	42241335	60203947	38148002	53610035	48311294	40315209	4.71383e+07	47620709	46355271	41954932	39727843	34568660	39869554	4.16828e+07	1.79671	0.3154	0.3254	1.13088	0.00541	0.0065
octadecanoic acid	5238226	2982405	3976035	3140243	3875722	4078818	3.88191e+06	4885328	4331310	3076672	4974183	3141673	4626176	4172557	2843394	4192459	3663132	3486306	4001209	3447507	3.60567e+06	5294082	4488826	5206391	4047081	2894167	2606813	4089560	0.930343	0.0021	0.0031	0.881676	0.0001	0.0001
oxalic acid	1467528	1712904	1312238	1681542	1723508	1370296	1.54467e+06	1645796	1490176	1420082	1485520	1768003	1870026	1.61327e+06	1516704	1984188	1260008	1161605	1417322	1382132	1.45366e+06	1359584	1412366	1715067	1391881	1665796	1527935	1.5121e+06	0.957479	0.0001	0.0001	0.961349	0.0025	0.0031
palmitic acid	13476850	12012786	11100515	9867874	12091462	11670061	11703258	7516190	6521822	7233404	6702048	7916833	4786079	6779396	7665310	10467551	9332845	8459662	11232607	8363390	9.25356e+06	12941646	8445533	10597763	7542659	10642341	7864022	9.67233e+06	1.7263	0.0025	0.0031	0.956705	0.0024	0.0035
phenylethylamine	2308681	2794174	3081113	2748729	2358979	2608770	2.65007e+06	1437919	1018673	1745800	1723864	2049608	2220934	1.69947e+06	2632458	2363040	2005315	2197272	2063308	2075244	2.22277e+06	2256620	1656939	2032515	1652881	2295058	2182959	2.01283e+06	1.55936	0.1245	0.1542	1.1043	0.0035	0.0038
propanoic acid	175777786	176899387	179259773	173010169	177285127	204654775	1.81148e+08	72891880	75485282	110496695	98748768	102329693	116037793	9.59984e+07	19203227	22956967	17533903	28502384	22075806	20358358	2.17718e+07	26528911	24283267	23022819	18867957	26160545	23911152	2.37958e+07	1.88699	0.0024	0.0031	0.914943	0.2451	0.2541
ribonic acid	5565096	6044933	6496713	5163560	4958933	5284748	5.58566e+06	2946994	2525802	3438522	3181171	3538642	3644963	3.21268e+06	5878830	6348968	5978946	4989067	5046353	5518341	5.62675e+06	6437211	4628153	5424048	5052592	4746831	4735637	5.17075e+06	1.73863	0.2564	0.2641	1.08819	0.2145	0.2247
silane	57377933	62970073	70506052	61716038	50155706	60062127	6.04647e+07	44074083	41753043	109013579	71771421	59368965	154287728	8.00448e+07	41760022	73457859	48606326	57469922	50523110	48194261	53335250	43130997	64503649	58895106	50480264	59673298	50528630	54535324	0.755385	0.3145	0.3258	0.977995	0.0058	0.0061
trisiloxane	251243753	265398594	258032353	233579175	257815441	239056105	2.50854e+08	277357234	226592172	247487549	295531552	266901558	258159681	2.62005e+08	250916649	227271177	255543744	216786164	254144175	240744476	2.40901e+08	261877252	238025012	224052739	272284539	241351047	246939761	247421725	0.957441	0.0025	0.0035	0.973646	0.0031	0.0034
