# Supplementary material for: Metabolic Profiling of Resistant and Susceptible Tobaccos Response Incited by Ralstonia pseudosolanacearum Causing Bacterial Wilt
Source: Front Plant Sci. 2022 Jan 7;12:780429. doi: 10.3389/fpls.2021.780429 (PMC8780990; doi:10.3389/fpls.2021.780429)
Supplement: Supplementary Table S2 — Xylem sap metabolites altered by bacterial wilt disease in tobacco and tomato plants. [file Table_2.xls]

## Sheet: Final data with publish
Table S2. Xylem sap metabolites altered by bacterial wilt disease in tobacco and tomato plants.
Metabolits classification	compounds	My GC-MS data from tobacco xylem sap		From Lower-Power et al., 2018a
		Susceptible tobacco cultivar (Yunyan87)	Tolerant tobacco cultivar (K326)	"Bonny Best" Tomato
		Fold change (Infected/Healthy)	Fold change (Infected/Healthy)	Fold change (Infected/Healthy)
Amino acids	beta-alanine	3.9741	2.1916	3.1489
	proline	3.9091	1.3279	1.0862
	phenylalanine	3.3489	1.7073	3.5813
	threonine	2.6826	1.5998	1.6066
	valine	2.6366	1.9089	2.0168
	serine	2.6017	1.7634	1.5306
	isoleucine	2.5473	1.4565	1.9791
	leucine	2.4373	1.2315	2.3398
	glutamine	2.1235	0.7909	1.2824
	aspartic acid	1.9816	1.2624	NA
	glycine	0.268	NA	3.2836
Organic & fatty acids	mannonic acid	4.5157	1.5246	NA
	gulonic acid	4.0024	1.0441	NA
	glucuronic acid	3.1182	1.1656	NA
	galactonic acid	2.6114	1.1217	2.1126
	pentenoic acid	2.4431	1.2588	NA
	succinic acid	2.1781	1.1259	1.8549
	3-hydroxybutyric acid	2.1558	1.3265	13.17
	glutaric acid	2.0387	1.1334	NA
	propanoic acid	1.9386	0.8761	NA
	fumaric acid	1.8954	0.9357	2.8933
	ribonic acid	1.7386	1.0882	1.4183
	palmitic acid	1.7263	0.9567	1.4105
	shikimic acid	0.4914	1.0121	1.2015
Sugar & polyols	methyl alpha-D-glucopyranoside	9.5818	1.7647	NA
	arabinitol	6.1535	1.0158	NA
	xylitol	3.8794	1.2519	1.3375
	galactose	2.7143	1.5644	0.7331
	xylose	2.6476	1.0924	1.2642
	glucopyranose	2.4009	0.848	NA
	inositol	2.4117	1.0822	NA
	mannose	2.3956	1.0664	1.5273
	arabinose	2.1475	1.3327	NA
	ribitol	2.0374	0.9426	1.2668
	ribose	2.0141	1.009	2.516
	fructose	1.8683	1.0216	1.7836
Others	putrescine	12.973	0.9703	75.6779
	2-cyanomethyl-1,3-benzothiazole	3.3559	1.4961	NA
	glucitol	2.8871	1.3792	NA
	2(3H)-furanone	2.8175	1.3705	NA
	alpha-D-Glucopyranoside/alpha-D-glucose	2.5465	1.3521	NA
	1-cyclohexene-1-carboxylic acid	2.3945	1.1791	NA
	(2E)-2-(Methoxyimino)propanoic acid	2.3643	1.2592	NA
	butane	2.117	1.3982	NA
	cadaverine	2.1002	1.1619	NA
	urea	2.0137	1.1803	1.6054
down-regulated compounds	decane	0.494	NA	NA
	4-Ethoxybenzoic acid	0.4473	1.3538	1.4223
	tetradecane	0.4313	0.6046	NA
	undecane	0.2819	0.9203	NA
	sorbopyranose	0.2186	0.9589	NA
	1,2-benzenedicarboxylic acid	0.0684	NA	NA
Fold change relative to sap from healthy plants. Metabolites data of tomato plant infected with R. solanacearum was from Lowe-Power et al., 2018a.
